# Supplementary material for: Memory B cell repertoire from triple vaccinees against diverse SARS-CoV-2 variants
Source: Nature. 2022 Jan 28;603(7903):919–25. doi: 10.1038/s41586-022-04466-x (PMC8967717; doi:10.1038/s41586-022-04466-x)
Supplement: Supplementary file 2 — Information for the antibodies isolated individuals who received 3 doses of Coronavac vaccine. [file 41586_2022_4466_MOESM2_ESM.xlsx]

## Sheet: Sheet1
Supplementary Table 1: Information for the antibodies isolated individuals who received 3 doses of Coronavac vaccine.
Antibody	ELISA EC50(ng/ml)			authentic virus IC50(μg/ml)					pseudovirus IC50(μg/ml)							BLI ( nM)
	Spike	RBD	NTD	Wild-type	Beta	Gamma	Delta	Omicron	Wild-type	Alpha	Beta	Gamma	Delta	Lamda	Omicron	Wild-type
*XGv001	6.58163	2.53788	NS	16.6667	16.6667	16.6667	12.5	-	3.53082	2.48914	3.80095	2.19646	3.91183	4.15117	7.4365	0.170433
*XGv002	9.44876	NS	3.54367	8.33333	>50	>50	>50	-	5.76329	10	10	10	10	10	7.49949	-
*XGv003	6.54064	2.36384	NS	0.0244141	>50	>50	0.0325521	-	0.024793	0.034197	>10	>10	0.0959535	0.00856218	>10	0.0968667
*XGv004	10.8763	3.91411	NS	0.390625	1.04167	1.5625	1.04167	-	0.567938	0.628177	0.343389	0.145757	0.689955	0.687658	7.80971	0.1427
*XGv005	3.83251	NS	3.87917	>50	>50	>50	>50	-	10	10	10	10	10	>10	10	-
*XGv006	4.90459	NS	3.23543	2.08333	>50	>50	>50	-	7.50122	10	10	10	10	10	5.50787	-
*XGv007	6.16325	NS	4.3859	>50	>50	>50	>50	-	10	10	10	10	10	10	10	-
*XGv008	4.03958	3.31302	NS	1.04167	>50	>50	>50	-	5.14896	4.58259	8.49195	6.89453	10	10	9.37273	0.469333
*XGv009	7.02615	NS	NS	>50	>50	>50	>50	-	>10	>10	>10	>10	>10	>10	-	-
*XGv010	5.27562	4.22165	NS	0.0244141	>50	>50	>50	-	0.0299237	0.0304824	>10	>10	>10	10	>10	1.83367
*XGv011	2.60707	3.62405	NS	1.04167	2.08333	4.16667	0.390625	-	0.121997	0.179728	0.856522	0.267362	0.0449	0.633995	6.02433	0.1033
*XGv012	14.8057	NS	NS	33.3333	>50	>50	>50	-	10	>10	>10	>10	>10	>10	-	-
*XGv013	5.47845	3.25151	NS	0.0651042	0.130208	0.195312	0.130208	-	0.0474202	0.0469077	0.0239065	0.0106936	0.0569023	0.0193682	0.205815	0.2581
*XGv014	7.99293	5.36793	NS	33.3333	>50	33.3333	8.33333	-	5.75375	3.57462	4.90049	1.98555	4.9071	7.20039	3.00617	0.368333
*XGv015	5.98516	NS	5.9201	12.5	33.3333	6.25	1.5625	-	6.75	6.82254	2.83	1.39722	4.76166	8.85428	1.00994	-
*XGv016	5.31449	3.76733	NS	0.0244141	0.0244141	0.0244141	0.0244141	0.0976562	0.00599648	0.00596676	0.00750387	0.00481506	0.01799	0.00751399	0.0987284	0.162567
*XGv017	5.82968	3.44861	NS	0.0976562	0.130208	0.130208	0.195312	50	0.0789111	0.0621156	0.026465	0.0188534	0.0789561	0.0115767	1.71481	0.3136
*XGv018	3.3159	2.83389	NS	4.16667	12.5	12.5	8.33333	-	4.02482	2.96874	2.15597	1.86665	3.62773	3.41125	8.57825	0.2082
*XGv019	4.72792	4.06089	NS	12.5	12.5	16.6667	16.6667	-	4.06662	4.28519	3.58412	3.84616	5.298	6.70853	8.04198	0.587
*XGv020	5.04452	4.73538	NS	6.25	33.3333	33.3333	33.3333	-	3.4684	5.43299	7.3505	6.55082	7.00468	7.16185	7.29406	0.2933
*XGv021	5.30601	NS	NS	>50	>50	>50	>50	-	>10	>10	>10	>10	>10	>10	-	-
*XGv022	9.37809	NS	38.0927	>50	>50	>50	>50	-	10	10	10	10	10	10	10	-
*XGv023	6.18445	5.39239	NS	4.16667	16.6667	12.5	16.6667	-	5.40246	4.61423	2.94755	4.60247	4.59485	8.28153	9.3651	0.2082
*XGv024	6.61131	3.13688	NS	4.16667	16.6667	8.33333	16.6667	-	2.89235	3.37155	4.93577	4.5839	7.00158	7.35097	6.60641	0.762
*XGv025	6.14417	NS	4.2566	12.5	>50	>50	>50	-	10	10	10	10	10	10	10	-
*XGv026	4.88763	2.94118	NS	0.0325521	0.0244141	0.0244141	0.0976562	50	0.0479969	0.0602875	0.0261364	0.0162706	0.0409058	0.0137486	4.51846	0.2334
*XGv027	13.3993	NS	11.8087	0.0488281	>50	>50	1.5625	-	6.0441	10	10	10	10	10	7.66894	-
*XGv028	8.4311	NS	3.41227	16.6667	>50	>50	>50	-	10	10	10	>10	>10	8.08905	10	-
*XGv029	4.30601	NS	NS	33.333	>50	>50	>50	-	10	>10	>10	>10	>10	>10	-	-
*XGv030	5.75618	4.24262	NS	0.0244141	0.0244141	0.0325521	33.3333	-	4.08217	3.88494	5.39875	4.15158	5.28315	7.11021	3.4583	1.30233
*XGv031	6.79647	4.1867	NS	0.0244141	0.0244	0.0244	0.0244	8.333	0.0208618	0.0253433	0.00723896	0.005	0.0513814	0.00750455	0.204768	0.262767
*XGv032	7.14488	8.22663	NS	1.5625	4.16667	4.16667	2.08333	-	0.929	1.68058	1.66954	1.16828	2.10838	6.39484	>10	0.156533
*XGv033	7.9788	NS	4.80527	>50	>50	>50	>50	-	10	10	10	10	10	10	10	-
*XGv034	5.96184	NS	5.99698	>50	>50	>50	>50	-	10	10	10	10	10	10	10	-
*XGv035	7.27915	NS	NS	>50	>50	>50	>50	-	10	>10	>10	>10	>10	>10	-	-
*XGv036	3.26855	NS	5.99698	12.5	>50	>50	>50	-	10	10	10	10	10	3.64554	10	-
*XGv038	3.61767	9.10031	NS	3.125	8.33333	12.5	>50	-	1.36079	1.0583	3.66738	1.60103	4.00052	2.13038	6.52845	0.431
*XGv039	4.96325	7.05938	NS	0.195312	0.390625	2.08333	12.5	-	5.59335	8.1349	4.59948	3.31211	6.32203	5.00561	8.49311	1.00267
*XGv040	2.35618	8.38389	NS	0.130208	0.390625	0.390625	0.520833	-	0.101606	0.193736	0.0732617	0.0292125	0.0762666	0.0325165	>10	0.909
*XGv041	4.19223	NS	NS	>50	>50	>50	>50	-	>10	>10	>10	>10	>10	>10	-	-
*XGv042	5.24028	4.83673	NS	0.0244141	0.0244141	0.0244141	0.0325521	-	0.00985619	0.00848192	0.00764724	0.00513265	0.0221644	0.005	0.020238	0.1565
*XGv043	5.25159	NS	5.99698	0.78125	>50	>50	>50	-	0.866598	>10	>10	0.291212	>10	>10	>10	-
*XGv044	10.1201	NS	5.47626	>50	>50	>50	>50	-	10	10	10	10	10	8.0254	10	-
*XGv045	5.55053	NS	22.7997	25	>50	>50	>50	-	10	10	10	10	10	10	10	-
*XGv046	8.84806	NS	22.7997	8.33333	6.25	8.33333	>50	-	2.81102	6.94515	5.56301	5.55659	10	7.02118	10	-
*XGv047	4.44099	4.65849	NS	6.25	16.6667	16.6667	0.78125	-	0.0949882	0.0563906	0.0410306	0.0188789	0.266599	4.369	0.418871	0.102333
*XGv049	4.89823	2.05631	NS	0.0651042	0.195312	0.195312	12.5	-	4.37333	4.49913	3.04337	2.77322	5.60542	10	2.8458	0.3883
*XGv050	8.67138	2.05176	NS	0.390625	2.08333	1.04167	0.0976562	25	0.0223122	0.0222801	0.0140221	0.0286726	0.0124521	0.00830401	1.41308	0.2643
XGv051	0.933	4.93	NS	0.00305176	0.00610352	0.00610352	0.00813802	0.012207	0.0330409	0.0128226	0.00506179	0.00839603	0.0113129	0.0172522	0.00639016	0.21704
XGv052	0.9892	4.87	NS	0.00813802	0.00610352	0.00406901	0.012207	0.130208	0.0203118	0.00640778	0.00466885	0.005009	0.00628299	0.00920793	0.00911367	0.16892
XGv053	0.9175	4.57	NS	0.016276	0.0325521	0.0325521	0.016276	4.167	0.023262	0.00733649	0.00535034	0.00624853	0.00868334	0.015888	0.285705	0.27612
XGv055	1.033	4.8	NS	0.00305176	0.00406901	0.00610352	0.00610352	0.260417	0.0286948	0.0110948	0.00563397	0.00942096	0.0111213	0.0188024	0.0659242	0.21072
XGv056	1.345	3.75	NS	0.130208	4.16667	0.78125	2.08333	-	2.3762	2.28748	2.20679	1.10104	1.90975	7.15588	6.57501	0.15432
XGv057	1.216	3.57	NS	0.260417	1.5625	1.04167	3.125	-	1.46147	1.57807	1.22799	1.45037	2.0993	5.06502	6.42829	0.091
XGv060	2.827	NS	10.4	0.0166667	50	50	50	-	>10	>10	>10	>10	>10	>10	-	-
XGv061	3.118	NS	20.46	>50	>50	>50	>50	-	>10	>10	>10	>10	>10	>10	-	-
XGv062	2.664	NS	10.66	33.3333	50	50	50	-	>10	>10	>10	>10	>10	>10	-	-
XGv064	1.164	NS	32.15	0.0166667	50	50	50	-	>10	>10	>10	>10	>10	>10	-	-
XGv065	1.472	NS	51.45	33.3333	50	50	50	-	>10	>10	>10	>10	>10	>10	-	-
XGv066	1.141	NS	11.64	33.3333	50	50	50	-	>10	>10	>10	>10	>10	>10	-	-
XGv067	1.145	5.91	NS	8.33333	>50	50	50	-	>10	>10	>10	>10	>10	>10	>10	-
XGv068	NS	NS	NS	>50	>50	>50	>50	-	>10	>10	>10	>10	>10	>10	-	-
XGv069	1.892	NS	6.763	16.6667	50	50	50	-	>10	>10	>10	>10	>10	>10	-	-
XGv070	1.757	NS	2.793	2.08333	50	33.3333	50	-	>10	>10	>10	>10	>10	>10	-	-
XGv072	1.463	3.892	NS	4.16667	33.3333	25	50	-	6.85023	6.45845	4.48361	1.83051	10	10	5.81685	0.5652
XGv073	1.451	4.93	NS	16.6667	50	50	16.6667	-	9.26518	10	7.94098	6.46422	10	10	4.35533	1.0912
XGv074	1.189	2.88	NS	0.0488281	0.0976562	0.0651042	0.390625	0.313	0.0931268	0.0623056	0.0271156	0.0225419	0.0702619	0.0974653	0.0967211	0.13756
XGv075	4.045	NS	5.017	50	50	50	50	-	>10	>10	>10	>10	>10	>10	-	-
XGv076	34.42	NS	20.39	>50	>50	>50	>50	-	>10	>10	>10	>10	>10	>10	-	-
XGv077	1.403	NS	NS	>50	>50	>50	>50	-	>10	>10	>10	>10	>10	>10	-	-
XGv078	1.156	1.368	NS	50	50	50	50	-	>10	>10	>10	>10	>10	>10	>10	-
XGv079	1.114	2.778	NS	50	50	50	50	-	>10	>10	>10	>10	>10	>10	>10	-
XGv080	0.9968	2.5	NS	3.125	50	50	50	-	8.29298	9.54284	6.44617	3.68998	10	10	4.66995	0.39904
XGv081	1.382	2.71	NS	50	50	50	50	-	>10	>10	>10	>10	>10	>10	>10	-
XGv082	1.195	1.449	NS	50	50	50	50	-	>10	>10	>10	>10	>10	>10	>10	-
XGv083	1.036	3.12	NS	2.08333	50	50	50	-	>10	>10	>10	>10	>10	>10	>10	0.0779568
XGv084	1.073	4.33	NS	12.5	50	50	50	-	>10	>10	>10	>10	>10	>10	>10	0.172324
XGv085	0.8972	NS	NS	>50	>50	>50	>50	-	>10	>10	>10	>10	>10	>10	-	-
XGv086	0.9904	NS	NS	>50	>50	>50	>50	-	>10	>10	>10	>10	>10	>10	-	-
XGv087	157.9	NS	64.78	>50	>50	>50	>50	-	>10	>10	>10	>10	>10	>10	-	-
XGv088	27.1	NS	10.17	>50	>50	>50	>50	-	>10	>10	>10	>10	>10	>10	-	-
XGv089	31.25	NS	641.33	>50	>50	>50	>50	-	>10	>10	>10	>10	>10	>10	-	-
XGv090	1.436	NS	12.86	>50	>50	>50	>50	-	>10	>10	>10	>10	>10	>10	-	-
XGv091	17.99	NS	45.29	>50	>50	>50	>50	-	>10	>10	>10	>10	>10	>10	-	-
XGv092	1.687	NS	NS	>50	>50	>50	>50	-	>10	>10	>10	>10	>10	>10	-	-
XGv094	1.373	4.08	NS	8.33333	50	50	2.08333	-	0.273085	0.0700587	8.0853	3.32194	1.09971	10	1.76941	0.20656
XGv095	3.027	NS	3.326	33.3333	50	50	50	-	>10	>10	>10	>10	>10	>10	-	-
XGv096	NS	NS	NS	>50	>50	>50	>50	-	>10	>10	>10	>10	>10	>10	-	-
XGv097	1.249	1.079	NS	0.0325521	50	>50	0.260417	-	0.0550893	2.13224	6.31829	>10	0.0798823	1.94148	>10	1.8152
XGv098	8.666	NS	45.735	50	50	50	50	-	>10	>10	>10	>10	>10	>10	-	-
XGv099	NS	NS	NS	>50	>50	>50	>50	-	>10	>10	>10	>10	>10	>10	-	-
XGv100	10.44	NS	20.57	25	50	50	50	-	>10	>10	>10	>10	>10	>10	-	-
XGv101	1.644	6.15	NS	16.6667	50	50	50	-	8.31909	3.01027	2.96916	2.71991	6.1047	10	6.86966	0.4028
XGv102	NS	NS	NS	>50	>50	>50	>50	-	>10	>10	>10	>10	>10	>10	-	-
XGv103	6.29	NS	NS	>50	>50	>50	>50	-	>10	>10	>10	>10	>10	>10	-	-
XGv104	2.093	6.23	NS	16.6667	50	50	50	-	>10	>10	>10	>10	>10	>10	>10	0.192757
XGv105	2.325	95.47	NS	1.5625	50	6.25	12.5	-	5.11323	4.78621	2.50276	2.39343	7.21733	10	9.035	0.22932
XGv106	NS	NS	NS	>50	>50	>50	>50	-	>10	>10	>10	>10	>10	>10	-	-
XGv107	1.036	0.7949	NS	0.0976562	25	0.130208	0.520833	-	0.0291258	0.0123903	0.00849714	0.00626548	0.0245897	0.0677321	1.2122	-
XGv108	9.784	NS	161.3	8.33333	50	50	1.04167	-	>10	9.1836	4.05648	>10	2.7014	6.55603	-	-
XGv109-1	16.3	NS	16.787	33.3333	50	50	50	-	>10	>10	>10	>10	>10	>10	-	-
XGv109-2	11.97	NS	20.48	>50	>50	>50	>50	-	>10	>10	>10	>10	>10	>10	-	-
XGv111	NS	NS	NS	>50	>50	>50	>50	-	>10	>10	>10	>10	>10	>10	-	-
XGv112	5.467	NS	2.948	>50	>50	>50	>50	-	>10	>10	>10	>10	>10	>10	-	-
XGv113	16.46	NS	98.08	50	50	>50	2.08333	-	4.88651	6.00263	2.67078	>10	1.90562	10	1.06259	-
XGv114	NS	NS	NS	>50	>50	>50	>50	-	>10	>10	>10	>10	>10	>10	-	-
XGv116	1.407	1.89	NS	0.0976562	0.390625	0.0976562	0.390625	-	0.253455	0.0639458	0.0375901	0.044101	0.150805	0.219065	5.73887	5.552
XGv119	NS	NS	NS	>50	>50	>50	>50	-	>10	>10	>10	>10	>10	>10	-	-
XGv122	1.244	6.158	NS	16.6667	50	50	50	-	>10	>10	>10	>10	>10	>10	>10	-
XGv124	1.543	24.56	NS	6.25	8.33333	16.6667	8.33333	-	4.53169	2.99907	3.23676	3.6856	8.55573	10	4.63318	0.27824
XGv144	1.608	6.129	NS	0.520833	12.5	16.6667	4.16667	-	>10	>10	>10	>10	>10	>10	>10	0.0744973
XGv145	3.036	NS	36.998	8.33333	50	50	50	-	>10	>10	>10	>10	>10	>10	-	-
XGv152	1.352	3.45	NS	0.00203451	25	25	0.00305176	-	0.0357641	0.0140607	8.64251	6.37865	0.0132452	0.202509	6.09763	0.1052
XGv155	1.31	5.18	NS	0.00305176	25	25	0.016276	-	0.0255129	0.0126954	6.25678	>10	0.0140657	0.0256091	>10	0.23936
XGv157	1.498	4.66	NS	0.130208	1.04167	0.260417	0.78125	-	1.96008	0.680581	0.657157	0.60427	1.53787	3.33038	9.76551	0.27476
XGv158	1.624	7.81	NS	0.0651042	1.04167	0.78125	0.520833	-	1.86335	1.30608	0.904611	0.361991	0.642217	4.06928	3.5736	0.3104
XGv159	1.341	29.5	NS	0.260417	1.04167	0.78125	2.08333	-	2.33463	1.14271	0.694073	0.299689	0.907471	4.9514	9.45474	0.1856
XGv160	1.569	NS	19.424	>50	>50	>50	>50	-	>10	>10	>10	>10	>10	>10	-	-
XGv161	1.338	NS	189.1	>50	>50	>50	>50	-	>10	>10	>10	>10	>10	>10	-	-
XGv163	1.727	NS	11.92	1.04167	50	8.33333	50	-	>10	>10	>10	>10	>10	>10	-	-
XGv164	1.707	NS	129.2	4.16667	50	33.3333	50	-	>10	>10	>10	>10	>10	>10	-	-
XGv166	2.309	NS	1.557	50	50	50	50	-	>10	>10	>10	>10	>10	>10	-	-
XGv167	2.192	NS	1.702	50	50	50	50	-	>10	>10	>10	>10	>10	>10	-	-
XGv168	1.072	2.24	NS	3.125	50	16.6667	50	-	>10	>10	>10	>10	>10	>10	>10	0.313189
XGv169	1.065	3.6	NS	3.125	16.6667	50	50	-	>10	>10	>10	>10	>10	>10	>10	0.171243
XGv170	9.492	NS	NS	>50	>50	>50	>50	-	>10	>10	>10	>10	>10	>10	-	-
XGv172	0.8947	1.105	NS	0.016276	3.125	25	25	-	0.0598146	0.0374481	>10	>10	>10	>10	>10	2.5836
XGv174	0.8817	2.56	NS	4.16667	0.78125	6.25	0.260417	-	0.1514	0.068706	0.620876	0.134444	0.358525	0.618259	2.44759	0.32284
XGv175	0.9581	1.933	NS	0.195312	4.16667	2.08333	1.04167	-	0.128838	0.197418	0.158457	0.0643854	0.83011	0.864905	0.371194	0.764
XGv176	1.346	NS	NS	33.3	>50	>50	>50	-	>10	>10	>10	>10	>10	>10	-	-
XGv177	0.9333	1.934	NS	0.0244141	0.130208	0.0976562	0.130208	50	0.0772799	0.052062	0.0479079	0.0151648	0.0541155	0.118046	1.86271	0.31428
XGv178	1.808	0.897	NS	50	50	50	50	-	>10	>10	>10	>10	>10	>10	>10	-
XGv179	1.1	4.75	NS	0.0976562	6.25	33.3333	3.125	-	6.86447	2.83222	2.91822	1.50723	7.51111	10	>10	0.29604
XGv181	1.029	8.08	NS	0.78125	50	12.5	16.6667	-	>10	>10	>10	>10	>10	>10	>10	0.0734595
XGv183	3.627	NS	88.33	3.125	33.3333	16.6667	3.125	-	10	3.09372	4.74889	1.63186	6.39017	10	2.9086	-
XGv184	1.199	4.192	NS	0.78125	33.3333	33.3333	8.33333	-	>10	>10	>10	>10	>10	>10	>10	0.0897081
XGv185	1.147	3.95	NS	0.78125	16.6667	16.6667	16.6667	-	>10	>10	>10	>10	>10	>10	>10	0.0844649
XGv189	NS	NS	NS	>50	>50	>50	>50	-	>10	>10	>10	>10	>10	>10	-	-
XGv191	0.8102	1.36	NS	0.00152588	0.78125	0.00305176	16.6667	-	0.0169681	0.0123607	0.132306	0.0275251	5.1869	10	9.683	0.5196
XGv198	1.054	5.78	NS	25	2.08333	50	50	-	0.46793	0.152293	0.512992	0.158705	10	10	1.3718	0.15436
XGv199	1.358	4.032	NS	0.130208	6.25	50	50	-	2.16467	0.672641	1.3314	0.916971	10	10	5.35298	0.28756
XGv200	35.53	NS	12.52	8.33333	25	4.16667	>50	-	4.17823	1.77484	0.380927	0.232038	>10	10	0.484459	-
XGv202	1.156	1.246	NS	0.78125	50	50	50	-	>10	>10	>10	>10	>10	>10	>10	0.406811
XGv203	2.094	NS	4.594	1.5625	50	50	50	-	>10	>10	>10	>10	>10	>10	-	-
XGv205	2.076	NS	3.599	0.78125	50	50	50	-	>10	>10	>10	>10	>10	>10	-	-
XGv206	1.306	NS	NS	>50	>50	>50	>50	-	>10	>10	>10	>10	>10	>10	-	-
XGv207	1.323	NS	12.65	3.125	50	50	50	-	>10	>10	>10	>10	>10	>10	-	-
XGv208	0.9319	2.03	NS	0.0244141	6.25	25	0.0325521	-	0.0718864	0.0528539	2.33436	0.0767201	0.0237009	0.0327277	7.58116	0.39256
XGv209	1.376	NS	NS	25	>50	>50	>50	-	>10	>10	>10	>10	>10	>10	-	-
XGv210	53.48	NS	171	50	50	50	50	-	>10	>10	>10	>10	>10	>10	-	-
XGv211	1.193	NS	NS	25	25	25	25	-	>10	>10	>10	>10	>10	>10	-	-
XGv212	1.133	6.43	NS	3.125	6.25	8.33333	50	-	0.912619	0.243779	0.174247	0.0471761	3.56973	1.23846	2.45325	0.11408
XGv213	2.687	NS	NS	>50	>50	>50	>50	-	>10	>10	>10	>10	>10	>10	-	-
XGv214	1.121	4.98	NS	0.0244141	6.25	33.3333	50	-	0.330932	0.262719	1.55869	2.05624	10	10	3.34113	0.10896
XGv215	1.542	NS	NS	>50	>50	>50	>50	-	>10	>10	>10	>10	>10	>10	-	-
XGv216	1.62	NS	5.097	12.5	50	50	50	-	9.71962	>10	1.88681	4.23115	>10	>10	10	-
XGv217	1.645	NS	2.064	25	50	50	50	-	>10	>10	>10	>10	>10	>10	-	-
XGv218	1.173	3.09	NS	50	50	50	50	-	>10	>10	>10	>10	>10	>10	>10	0.0820432
XGv220	1.077	NS	NS	>50	>50	>50	>50	-	>10	>10	>10	>10	>10	>10	-	-
XGv221-2	1.251	NS	NS	>50	>50	>50	>50	-	>10	>10	>10	>10	>10	>10	-	-
XGv223	1.494	NS	2.144	16.6667	50	50	50	-	>10	>10	>10	>10	>10	>10	-	-
XGv224	1.008	NS	NS	16.6667	>50	>50	>50	-	>10	>10	>10	>10	>10	>10	-	-
XGv225	1.016	1.184	NS	0.0651042	>50	>50	50	-	0.0725992	0.248923	>10	>10	0.0788664	0.157049	>10	0.7868
XGv227	1.637	4.05	NS	33.3333	25	50	33.3333	-	2.29933	5.37426	7.10705	5.96976	6.0624	10	6.46164	1.124
XGv228	1.432	NS	NS	>50	>50	>50	>50	-	>10	>10	>10	>10	>10	>10	-	-
XGv228	2.883	NS	NS	>50	>50	>50	>50	-	>10	>10	>10	>10	>10	>10	-	-
XGv232	1.08	1.45	NS	0.00101725	25	25	0.0244141	-	0.00764354	0.00787244	>10	>10	0.00809256	5.60144	8.602	1.224
XGv233	1.363	3.86	NS	0.260417	16.6667	50	50	-	0.507822	0.262309	1.15632	0.657038	7.79788	10	0.824466	0.21148
XGv234	28.47	NS	41.24	>50	>50	>50	>50	-	>10	>10	>10	>10	>10	>10	-	-
XGv235	1.593	4.89	NS	0.78125	12.5	16.6667	3.125	-	3.27359	1.19659	0.389075	0.284648	0.430258	1.21165	0.819988	0.15308
XGv236	1.565	2.47	NS	0.130208	0.260417	0.130208	0.260417	-	0.875027	0.755834	0.233427	0.11362	0.0776245	0.526424	6.95841	1.0468
XGv242	1.517	NS	2.597	>50	>50	>50	>50	-	>10	>10	>10	>10	>10	>10	-	-
XGv248	2.072	NS	6.344	16.6667	50	50	50	-	>10	>10	>10	>10	>10	>10	-	-
XGv249	13.19	NS	NS	33.3	>50	>50	>50	-	0.121849	0.0510911	0.0927736	>10	>10	>10	-	-
XGv250	1.182	1.415	NS	0.0976562	3.125	3.125	33.3333	-	0.173323	0.068597	0.199766	0.0345772	10	10	1.17064	0.36044
XGv251	1.273	1.79	NS	0.130208	2.08333	4.16667	50	-	0.338698	0.118757	0.637133	0.780873	10	10	1.52072	0.4104
XGv252	1.08	7.19	NS	1.04167	1.5625	12.5	4.16667	-	6.49995	5.45173	3.8321	1.72386	2.62645	7.82567	10	0.8104
XGv253	0.9696	4.73	NS	0.0244141	0.0325521	0.0325521	0.0244141	33.333	0.0712366	0.0223769	0.0165586	0.0205578	0.0141516	0.0218196	0.783193	0.04768
XGv255	14.79	NS	28.13	>50	>50	>50	>50	-	>10	>10	>10	>10	>10	>10	-	-
XGv256	1.28	NS	16.19	>50	>50	>50	>50	-	>10	>10	>10	>10	>10	>10	-	-
XGv257	1.65	NS	NS	>50	>50	>50	>50	-	>10	>10	>10	>10	>10	>10	-	-
XGv259	128.8	NS	NS	>50	>50	>50	>50	-	>10	>10	>10	>10	>10	>10	-	-
XGv261	1.051	4.49	NS	0.0488281	0.130208	0.0244141	0.0488281	0.0488281	0.0421167	0.016562	0.0149868	0.0176254	0.0127946	0.0203234	0.0136998	0.19952
XGv262	18.31	NS	NS	>50	>50	>50	>50	-	>10	>10	>10	>10	>10	>10	-	-
XGv263	1.194	7.76	NS	0.016276	0.520833	0.0325521	0.78125	-	0.109477	0.0878908	0.032417	0.0329369	0.322718	0.586344	3.54256	0.132
XGv264	1.043	3.12	NS	0.00813802	0.012207	0.00406901	0.00406901	0.0488281	0.0139487	0.0052729	0.00329225	0.004	0.00626762	0.00690033	0.00795922	0.0868
XGv265	1.111	1.284	NS	0.012207	0.0488281	0.00813802	0.00813802	50	0.0104932	0.00587152	0.00514496	0.0062058	0.00542275	0.0110249	7.47923	0.59
XGv266	1.108	1.74	NS	0.0244141	0.0488281	0.012207	0.0488281	50	0.0181396	0.00961669	0.00534514	0.0167895	0.00724011	0.0111401	9.58907	0.8128
XGv268	1.925	NS	2.607	2.08333	50	50	50	-	>10	>10	>10	>10	>10	>10	-	-
XGv271	1.004	7.72	NS	4.16667	8.33333	50	16.6667	-	0.746229	0.171948	0.464573	1.04458	2.25079	4.25196	6.08405	0.1074
XGv272	1.424	NS	3.397	25	50	50	50	-	>10	>10	>10	>10	>10	>10	-	-
XGv274	1.198	NS	NS	>50	>50	>50	>50	-	>10	>10	>10	>10	>10	>10	-	-
XGv276	1.31	3.91	NS	50	50	50	50	-	>10	>10	>10	>10	>10	>10	>10	0.240649
XGv277	8.163	NS	NS	>50	>50	>50	>50	-	>10	>10	>10	>10	>10	>10	-	-
XGv278	14.62	NS	142.5	0.260417	8.33333	>50	0.195312	-	5.10373	3.66306	1.31173	>10	0.33783	0.844272	0.529828	-
XGv279	1.07	3.149	NS	0.00542535	0.012207	0.00813802	25	-	0.0236132	0.0153866	0.00758992	0.0071674	1.63228	0.0103755	6.52349	0.34716
XGv280	7.494	NS	82.42	12.5	4.16667	25	1.04167	-	8.59727	1.43784	5.00042	0.51653	0.654084	5.82779	3.27198	-
XGv281	65.72	NS	NS	>50	>50	>50	>50	-	>10	>10	>10	>10	>10	>10	-	-
XGv282	1.179	1.71	NS	0.00101725	0.00203451	0.00153055	0.016276	1.563	0.00699553	0.00432111	0.0024223	0.0020677	0.00206369	0.00212319	0.268066	0.34448
XGv283	1.079	NS	17.85	0.130208	50	50	50	-	3.558	>10	10	0.502422	>10	4.11102	10	-
XGv284	0.9688	1.292	NS	0.0244141	2.08333	3.125	25	-	0.215663	0.113576	0.0495462	0.0254623	10	10	0.188843	0.474
XGv285	1.721	1.19	NS	0.0325521	0.0651042	0.260417	0.520833	50	0.0106443	0.0104956	0.00564695	0.00500304	0.00577118	0.012873	9.35713	1.8984
XGv286	1.662	3.32	NS	0.00813802	0.00813802	0.012207	0.00813802	0.012207	0.0195578	0.00862009	0.00982439	0.00739211	0.00840898	0.0168226	0.0055234	0.23704
XGv287	1.674	1.187	NS	0.130208	0.520833	0.520833	0.130208	8.333	0.0337842	0.0819764	0.0157507	0.0630381	0.0285768	0.0741764	0.799694	1.8576
XGv288	1.682	3.09	NS	0.00610352	0.00610352	0.00813802	0.012207	0.520833	0.0222038	0.0115825	0.00656278	0.0110725	0.00885855	0.0217982	0.0582184	0.4664
XGv289	1.51	2.34	NS	0.00610352	0.00813802	0.00610352	0.012207	0.0325521	0.00927965	0.00608626	0.00326006	0.00496478	0.00454944	0.00790889	0.0158587	0.5148
XGv290	1.451	2	NS	0.016276	0.016276	0.016276	0.016276	0.208	0.0181115	0.00955188	0.00585873	0.00829044	0.0089603	0.0171457	0.119321	0.4792
XGv291	2.131	2.99	NS	0.00610352	0.012207	0.00610352	0.012207	0.0651042	0.0172639	0.00665467	0.00424577	0.00580915	0.0228526	0.00920481	0.0121405	0.19512
XGv292	2.26	1.722	NS	0.00203451	0.00813802	0.00813802	0.0244141	0.260417	0.0196197	0.00748087	0.00529474	0.00620951	0.00719675	0.0123953	0.110132	0.494
XGv293	2.095	5.25	NS	0.00152588	0.00406901	0.00101725	0.00406901	0.012207	0.0263666	0.00797317	0.00410722	0.00831323	0.00631653	0.0110313	0.00825437	0.05508
XGv294	4.232	3.03	NS	0.012207	0.0488281	0.0244141	0.0488281	12.5	0.023546	0.0105028	0.0091686	0.00965975	0.0103264	0.0296883	1.40657	0.34868
XGv295	2.052	2.53	NS	0.00813802	0.00610352	0.00305176	0.0244141	0.208	0.0278135	0.00879469	0.0067694	0.00731805	0.00694818	0.0214234	0.086578	0.14256
XGv296	1.703	1.714	NS	0.00610352	0.012207	0.00406901	0.016276	2.083	0.0112643	0.00496216	0.00551256	0.0036622	0.00473931	0.00907521	0.702087	0.27196
XGv297	0.9726	1.415	NS	0.00152588	0.00305176	0.00203451	0.00406901	0.520833	0.00658259	0.00325456	0.00213918	0.00251195	0.00277127	0.00438316	0.050084	1.4996
XGv298	1.578	2.33	NS	0.0325521	25	25	0.0325521	-	0.0728666	0.112258	1.46639	0.252762	0.0240051	0.0383093	>10	0.638
XGv300	1.642	1.801	NS	0.0244141	4.16667	4.16667	0.0325521	-	0.0732268	0.0595299	0.834983	0.0862021	0.0198535	0.0325414	>10	0.2444
XGv301	1.459	3.307	NS	0.0325521	0.0488281	0.0244141	0.0244141	-	0.0756872	0.0508579	0.0195538	0.0103687	0.0180878	0.0288065	1.26892	0.2044
XGv302	1.587	4.238	NS	0.0244141	0.012207	0.0651042	0.016276	0.0976562	0.0876953	0.0469038	0.0171529	0.00996515	0.0148445	0.0211762	0.0137609	0.24472
XGv303	1.278	4.35	NS	0.0488281	0.0244141	0.130208	0.016276	0.0244141	0.0609804	0.0446497	0.0122496	0.0171171	0.0120396	0.0247064	0.00697929	0.22988
XGv304	1.608	2.837	NS	0.0325521	0.0244141	0.130208	0.0244141	0.417	0.0816027	0.0563902	0.0155812	0.0268658	0.0175416	0.0308665	0.149515	0.17984
XGv305	1.877	4.93	NS	0.520833	3.125	1.5625	4.16667	-	2.65462	2.9441	0.507924	1.43261	0.860514	1.90036	4.25865	1.604
XGv306	1.68	4.16	NS	0.390625	2.08333	25	3.125	-	3.05003	3.1528	0.884213	2.19556	1.24921	1.54152	4.03536	0.37216
XGv307	2.112	6.37	NS	3.125	25	33.3333	16.6667	-	>10	>10	>10	>10	>10	>10	>10	0.260216
XGv308	2.22	2.98	NS	1.5625	25	33.3333	8.33333	-	>10	>10	>10	>10	>10	>10	>10	0.236
XGv309	1.783	3.68	NS	3.125	12.5	16.6667	12.5	-	>10	>10	>10	>10	>10	>10	>10	0.494919
XGv310	1.783	2.78	NS	50	50	50	50	-	>10	>10	>10	>10	>10	>10	>10	0.478811
XGv311	2.011	3.27	NS	4.16667	16.6667	16.6667	16.6667	-	9.09091	10	6.32938	1.84041	3.30568	6.0883	8.05428	7.224
XGv312	1.563	5.39	NS	8.33333	50	12.5	50	-	>10	>10	>10	>10	>10	>10	>10	0.253838
XGv313	2.335	7.74	NS	0.520833	50	16.6667	50	-	>10	>10	>10	>10	>10	>10	>10	0.191892
XGv314	1.595	6.57	NS	>50	>50	>50	>50	-	>10	>10	>10	>10	>10	>10	>10	-
XGv315	1.846	6.174	NS	>50	>50	>50	>50	-	>10	>10	>10	>10	>10	>10	>10	-
XGv316	45.98	NS	NS	>50	>50	>50	>50	-	>10	>10	>10	>10	>10	>10	-	-
XGv317	82.35	NS	NS	>50	>50	>50	>50	-	>10	>10	>10	>10	>10	>10	-	-
XGv318	1.96	43.84	NS	6.25	8.33333	33.3333	16.6667	-	6.20782	5.04715	2.30003	0.629033	1.259	1.52708	6.91577	1.3792
XGv320	2.026	NS	8.446	0.520833	50	50	50	-	>10	>10	>10	>10	>10	>10	-	-
XGv321	2.246	NS	93.17	8.33333	50	50	50	-	>10	>10	>10	>10	>10	>10	-	-
XGv322	2.678	NS	97.03	1.5625	50	50	50	-	>10	>10	>10	>10	>10	>10	-	-
XGv323	2.376	NS	67.85	4.16667	50	50	50	-	>10	>10	>10	>10	>10	>10	-	-
XGv324	0.9606	1.349	NS	0.0244141	>50	>50	0.260417	-	0.0374667	0.0173978	>10	>10	0.118362	10	>10	0.9716
XGv325	1.109	2.448	NS	0.0325521	25	25	0.520833	-	0.053446	0.0180311	>10	>10	0.12739	7.3695	>10	0.41
XGv326	24.43	NS	NS	>50	>50	>50	>50	-	>10	>10	>10	>10	>10	>10	-	-
XGv327	26.32	NS	NS	>50	>50	>50	>50	-	>10	>10	>10	>10	>10	>10	-	-
XGv328	2.757	NS	44.97	33.3333	50	50	50	-	>10	>10	>10	>10	>10	>10	-	-
XGv329	2.37	NS	26.78	4.16667	50	50	>50	-	>10	>10	>10	>10	>10	>10	-	-
XGv330	2.682	NS	2.731	0.520833	50	50	50	-	>10	>10	>10	>10	>10	>10	-	-
XGv331	1.139	3.199	NS	0.0976562	0.0488281	0.0651042	0.0325521	-	0.191378	0.116582	0.0250485	0.0195793	0.0400819	0.0407615	>10	0.07924
XGv332	95.42	NS	137.158	12.5	50	50	50	-	6.66049	3.91053	10	3.47924	5.10482	2.07761	10	-
XGv333	2.749	NS	37.31	8.33333	50	50	50	-	>10	>10	>10	>10	>10	>10	-	-
XGv334	1.649	NS	NS	6.25	>50	>50	>50	-	>10	>10	>10	>10	>10	>10	-	-
XGv335	20.11	NS	8.572	50	50	50	50	-	>10	>10	>10	>10	>10	>10	-	-
XGv337	1.273	7.11	NS	0.016276	0.78125	1.04167	0.0244141	0.012207	0.0500497	0.02788	0.0743053	0.0403	0.0141292	0.122693	0.0123736	0.1578
XGv338	1.302	6.31	NS	0.016276	0.78125	1.04167	0.0325521	-	0.0276157	0.0141081	0.0376906	0.0214916	0.00750923	0.198021	0.0136612	0.19956
XGv339	122.54	NS	NS	>50	>50	>50	>50	-	>10	>10	>10	>10	>10	>10	-	-
XGv340	4.562	NS	104.1	>50	>50	>50	>50	-	>10	>10	>10	>10	>10	>10	-	-
XGv341	1.913	5.14	NS	6.25	50	50	50	-	>10	>10	>10	>10	>10	>10	>10	-
XGv343	0.5247	1.76	NS	0.0325521	12.5	4.16667	25	-	0.141533	0.0837121	0.631349	0.125905	1.89913	8.67585	1.98584	0.10184
XGv344	1.302	NS	NS	>50	>50	>50	>50	-	>10	>10	>10	>10	>10	>10	-	-
XGv345	129.87	1.23	NS	0.00305176	0.78125	0.0976562	0.000762939	0.417	0.0669647	0.104856	0.0247563	0.0138282	0.013285	0.171	0.093	0.614
XGv346	4.562	1.376	NS	1.04167	8.33333	50	>50	-	0.925766	0.528143	1.24883	0.357762	>10	10	0.4043	0.2646
XGv347	1.913	1.16	NS	0.00610352	0.012207	0.00813802	0.00813802	0.0244141	0.0684531	0.0243499	0.00861772	0.0104249	0.0162504	0.0241958	0.00582081	0.08136
XGv348	NS	3.59	NS	>50	>50	>50	>50	-	>10	>10	>10	>10	>10	>10	>10	-
XGv349	0.5247	NS	NS	0.78125	>50	>50	12.5	-	>10	>10	>10	>10	>10	>10	-	-
XGv350	1.53	NS	NS	>50	>50	>50	>50	-	>10	>10	>10	>10	>10	>10	-	-
XGv354	3.972	NS	2.257	50	50	50	50	-	>10	>10	>10	>10	>10	>10	-	-
XGv355	1.812	3.17	NS	3.125	12.5	25	33.3333	-	7.33333	10	8.18286	1.29438	7.13826	6.03278	2.85501	0.4644
XGv356	2.805	NS	1.659	25	50	50	50	-	>10	>10	>10	>10	>10	>10	-	-
XGv358	9.224	NS	NS	>50	>50	>50	>50	-	>10	>10	>10	>10	>10	>10	-	-
XGv359	2.282	NS	8.258	8.33333	50	50	50	-	>10	>10	>10	>10	>10	>10	-	-
XGv360	1.14	2.87	NS	0.0244141	50	50	0.0488281	-	0.0565001	0.0568267	3.44887	0.261813	0.0145857	0.0188444	>10	0.11232
XGv361	85.65	NS	NS	>50	>50	>50	>50	-	0.184958	0.335647	0.110783	0.739524	0.155068	0.168736	-	-
XGv362	2.052	NS	NS	33.3333	>50	>50	>50	-	>10	>10	>10	>10	>10	>10	-	-
XGv364	2.559	NS	3.16	>50	>50	>50	>50	-	>10	>10	>10	>10	>10	>10	-	-
XGv365	1.91	NS	NS	>50	>50	>50	>50	-	>10	>10	>10	>10	>10	>10	-	-
XGv366	2.911	NS	22.6	33.3333	50	50	50	-	>10	>10	>10	>10	>10	>10	-	-
XGv372	2.612	5.471	NS	1.5625	25	33.3333	6.25	-	>10	>10	>10	>10	>10	>10	>10	0.237405
XGv373	3.316	3.53	NS	1.04167	6.25	6.25	4.16667	-	>10	>10	>10	>10	>10	>10	>10	0.565838
XGv374	1.862	1.231	NS	16.6667	50	50	50	-	>10	>10	>10	>10	>10	>10	>10	2.65405
XGv375	27.28	NS	NS	>50	>50	>50	>50	-	>10	>10	>10	>10	>10	>10	-	-
XGv377	2.352	1.678	NS	6.25	50	50	50	-	>10	>10	>10	>10	>10	>10	>10	0.722054
XGv378	1.816	NS	2.207	6.25	50	50	50	-	>10	>10	>10	>10	>10	>10	-	-
XGv379	7.781	NS	19	33.3333	50	50	50	-	>10	>10	>10	>10	>10	>10	-	-
XGv380	1.752	5.62	NS	2.08333	3.125	6.25	33.3333	-	8.40577	2.66011	4.57712	1.24769	5.46899	6.68399	3.4472	0.17672
XGv382	2.464	NS	NS	>50	>50	>50	>50	-	>10	>10	>10	>10	>10	>10	-	-
XGv383	1.458	NS	14.46	1.5625	50	50	50	-	>10	>10	>10	>10	>10	>10	-	-
XGv384	2.68	NS	3.35	8.33333	33.3333	50	50	-	>10	>10	>10	>10	>10	>10	-	-
XGv385	2.139	NS	1.254	2.08333	50	50	50	-	>10	>10	>10	>10	>10	>10	-	-
XGv385	1.513	NS	NS	0.390625	>50	50	>50	-	>10	>10	>10	>10	>10	>10	-	-
XGv387	1.542	2.91	NS	0.0244141	1.04167	4.16667	0.0244141	33.333	0.046961	0.0331351	0.0573414	0.0162536	0.0115392	0.0161566	0.51807	1.0884
XGv388	2.582	NS	17.89	25	50	50	50	-	>10	>10	>10	>10	>10	>10	-	-
XGv389	36.42	NS	182.2	50	50	16.6667	50	-	>10	>10	>10	>10	>10	>10	-	-
XGv390	1.957	32.55	NS	0.0244141	0.195312	0.130208	0.130208	-	0.153404	0.207724	0.232887	0.0483398	0.0399731	0.0884566	0.191005	0.17236
XGv391	1.838	NS	NS	>50	>50	>50	>50	-	>10	>10	>10	>10	>10	>10	-	-
XGv392	3.787	2.99	NS	>50	>50	>50	>50	-	>10	>10	>10	>10	>10	>10	>10	0.109405
XGv393	102.4	NS	8.268	50	50	50	50	-	>10	>10	>10	>10	>10	>10	-	-
XGv394	16.27	NS	NS	>50	>50	>50	>50	-	>10	>10	>10	>10	>10	>10	-	-
XGv395	2.43	NS	NS	>50	>50	>50	>50	-	>10	>10	>10	>10	>10	>10	-	-
XGv396	1.354	NS	NS	>50	>50	>50	>50	-	>10	>10	>10	>10	>10	>10	-	-
XGv397	1.631	5.8	NS	6.25	50	25	50	-	>10	>10	>10	>10	>10	>10	>10	0.16627
XGv398	4.214	NS	8.811	50	50	50	50	-	>10	>10	>10	>10	>10	>10	-	-
XGv399	4.162	NS	3.91	33.3333	50	50	50	-	>10	>10	>10	>10	>10	>10	-	-
XGv400	2.623	NS	50.7	2.08333	50	50	50	-	>10	>10	>10	>10	>10	>10	-	-
XGv401	1.737	4.89	NS	0.390625	2.08333	2.08333	0.78125	-	5.05382	2.1377	1.25141	0.919538	1.08956	2.63299	0.318721	0.2278
XGv402	1.532	1.391	NS	0.0244141	0.195312	0.0325521	0.130208	50	0.0942862	0.0621419	0.0312296	0.0221672	0.0251034	0.0371446	9.00085	1.12
XGv403	2.252	NS	43.59	3.125	50	50	50	-	>10	>10	>10	>10	>10	>10	-	-
XGv404	1.098	2.05	NS	0.0651042	1.5625	12.5	0.195312	-	0.168515	0.0768464	0.0272645	0.0253803	0.0217463	0.0461509	4.49697	0.7984
XGv405	1.511	2.303	NS	0.0488281	0.0325521	0.016276	0.00305176	-	0.0769523	0.0587092	0.016198	0.0134024	0.016563	0.0226235	>10	0.25204
XGv406	1.524	2.65	NS	0.016276	0.0325521	0.0244141	0.00203451	-	0.0762216	0.0347061	0.0122027	0.00835121	0.0126916	0.0167124	6.82487	0.16304
XGv407	118.5	NS	183.2	>50	>50	>50	>50	-	>10	>10	>10	>10	>10	>10	-	-
XGv408	4.799	NS	NS	33.3333	>50	>50	>50	-	>10	>10	>10	>10	>10	>10	-	-
XGv409	1.291	1.41	NS	0.00203451	0.0651042	0.012207	0.00101725	-	0.0210743	0.00986978	0.00509501	0.00257342	0.0112891	0.0121512	4.727	0.5812
XGv410	2.75	4.9	NS	4.16667	25	50	8.33333	-	>10	>10	>10	>10	>10	>10	>10	-
XGv411	2.607	NS	5.249	6.25	50	50	50	-	>10	>10	7.61294	>10	>10	>10	-	-
XGv412	1.696	1.178	NS	0.195312	0.78125	1.04167	0.78125	-	0.566233	0.978767	0.189694	0.169079	0.143986	0.47044	>10	2.0668
XGv413	1.882	NS	35.68	>50	>50	>50	>50	-	>10	>10	>10	>10	>10	>10	-	-
XGv414	1.718	NS	5.834	0.78125	50	50	50	-	>10	>10	>10	>10	>10	>10	-	-
XGv415	498.6	NS	379.9	50	50	50	50	-	>10	>10	>10	>10	>10	>10	-	-
XGv416	2.014	5.59	NS	0.0325521	0.520833	0.0325521	0.195312	-	0.330045	0.468283	0.544995	0.154625	0.116686	0.226221	10	0.26392
XGv417	4.059	NS	16.292	>50	>50	>50	>50	-	>10	>10	>10	>10	>10	>10	-	-
XGv418	1.855	6.81	NS	0.260417	6.25	50	12.5	-	3.71576	5.78545	10	0.526939	1.33724	1.57549	5.22162	1.1604
XGv419	2.234	NS	16.292	12.5	50	50	>50	-	5.16392	10	10	10	>10	10	10	-
XGv420	1.519	1.642	NS	0.016276	0.195312	0.0976562	0.00305176	50	0.0316766	0.0851412	0.0159252	0.0332882	0.0202037	0.0332896	8.63742	2.0492
XGv421	1.489	3.46	NS	0.0244141	0.0488281	0.0244141	0.0325521	-	0.0438655	0.0748718	0.0105699	0.034351	0.0138159	0.0518203	>10	0.7868
XGv422	2.265	6.23	NS	0.390625	4.16667	2.08333	3.125	-	6.43552	6.27989	1.63808	1.93729	1.36493	3.17858	1.20557	0.16636
VIR-7831	-	-	-	-	-	-	-	-	0.0682755	0.0810344	0.0618602	0.067597	0.211917	0.304766	0.269055	-
LY-CoV016	-	-	-	-	-	-	-	-	0.0191671	0.0878018	>10	8.258	0.0158169	0.00839671	>10	-
DXP-604	-	-	-	-	-	-	-	-	0.0169007	0.0131779	0.170827	0.0112515	0.0303764	0.0172644	0.153973	-
AZD8895	-	-	-	-	-	-	-	-	0.00515994	0.0160109	0.0196404	0.00766518	0.00589171	0.0046932	4.23482	-
REGN10987	-	-	-	-	-	-	-	-	0.0134644	0.00618556	0.00722235	0.00466677	0.0491322	0.0503704	>10	-
'*', data referenced from another study in our lab7; '-' no data available.
